# Supplementary material for: Genetic Reassortment in a Child Coinfected with Two Influenza B Viruses, B/Yamagata Lineage and B/Victoria-Lineage Strains
Source: Viruses. 2024 Jun 19;16(6):983. doi: 10.3390/v16060983 (PMC11209448; doi:10.3390/v16060983)
Supplement: Supplementary file 1 [file viruses-16-00983-s001.zip]

Archive with 1 entries (1 files):
- viruses-3022881-supplementary.pdf
